# Supplementary material for: Motus Vita Est: Fruit Flies Need to Be More Active and Sleep Less to Adapt to Either a Longer or Harder Life
Source: Clocks Sleep. 2023 Mar 3;5(1):98–115. doi: 10.3390/clockssleep5010011 (PMC10047790; doi:10.3390/clockssleep5010011)
Supplement: Supplementary file 1 [file clockssleep-05-00011-s001.zip]

Archive with 1 entries (1 files):
- clockssleep-2113644-supplementary.pdf
